# Supplementary material for: Detection of Antibodies Against Leptospira interrogans Serovars Among Stabled Horses in Qazvin Province of Iran as a One‐Health Concern
Source: Vet Med Sci. 2025 Jul 28;11(5):e70520. doi: 10.1002/vms3.70520 (PMC12302565; doi:10.1002/vms3.70520)
Supplement: Supplementary file 1 — vms370520‐sup‐0001‐TableS1.xlsx [file VMS3-11-e70520-s001.xlsx]

## Sheet: Sheet1
Horse ID	Region	Age Group	Sex	Breed	Rodent Control	Domestic Animals	Wild Animals	Seropositive	Serovar(s)	Titer(s)
H001	Qazvin	6–9	F	Thoroughbred	Yes	Cat, Dog	Fox	Yes	Icterohaemorrhagiae	1:100
H002	Takestan	≤3	M	Kwpn	No	Cat, Dog	Fox	Yes	Icterohaemorrhagiae	1:100
H003	Takestan	≤3	M	Kwpn	No	Cat, Dog	Wild boars	Yes	Hardjo	1:100
H004	Alborz	≤3	M	Arabian	Yes	Cat, Dog	Hedgehog	Yes	Grippotyphosa	1:100
H005	Takestan	≤3	F	Kwpn	Yes	Cat, Cattle, Dog	Hedgehog	Yes	Hardjo	1:100
H006	Alborz	≥9	F	Kwpn	No	Cat, Dog	Fox	Yes	Icterohaemorrhagiae	1:200
H007	Qazvin	≥9	M	Thoroughbred	No	Cat, Dog	Hedgehog	Yes	Grippotyphosa	1:100
H008	Qazvin	≤3	M	Kwpn	Yes	Cat, Cattle, Dog	Fox	Yes	Hardjo	1:200
H009	Takestan	≥9	F	Kwpn	No	Cat, Dog	Wild boars	Yes	Icterohaemorrhagiae/Grippotyphosa	1:100/1:100
H010	Qazvin	≤3	F	Kwpn	No	Cat, Dog	Fox	Yes	Hardjo	1:100
H011	Qazvin	≤3	M	Kwpn	No	Cat, Dog	Fox	Yes	Pomona	1:100
H012	Alborz	≥9	F	Kwpn	No	Cat, Dog	Wild boars	Yes	Hardjo	1:200
H013	Qazvin	3–6	M	Turkoman	No	Cat, Dog	Hedgehog	Yes	Hardjo/Canicola	1:200/1:1600
H014	Alborz	≤3	F	Kwpn	No	Cat, Dog	Fox	Yes	Hardjo/Canicola	1:100/1:100
H015	Qazvin	≥9	M	Kwpn	No	Cat, Dog	Hedgehog	Yes	Icterohaemorrhagiae	1:200
H016	Qazvin	≥9	M	Kwpn	Yes	Cat, Cattle, Dog	Wild boars	Yes	Hardjo/Canicola	1:100/1:100
H017	Qazvin	≥9	M	Kwpn	No	Cat, Cattle, Dog	Fox	Yes	Icterohaemorrhagiae	1:100
H018	Qazvin	6–9	F	Kwpn	Yes	Cat, Cattle, Dog	Wild boars	Yes	Hardjo/Canicola	1:100/1:100
H019	Takestan	6–9	F	Kwpn	Yes	Cat, Dog	Wild boars	Yes	Hardjo	1:400
H020	Qazvin	≤3	M	Kwpn	Yes	Cat, Cattle, Dog	Hedgehog	Yes	Hardjo	1:200
H021	Qazvin	3–6	F	Kwpn	No	Cat, Cattle, Dog	Hedgehog	Yes	Hardjo	1:200
H022	Takestan	≥9	M	Holsteiner	No	Cat, Dog	Wild boars	Yes	Hardjo/ Pomona	1:100/1:100
H023	Qazvin	≥9	F	Kwpn	No	Cat, Cattle, Dog	Hedgehog	Yes	Hardjo	1:200
H024	Qazvin	3–6	M	Hanoverian	No	Cat, Cattle, Dog	Wild boars	Yes	Hardjo	1:200
H025	Qazvin	6–9	F	Hanoverian	No	Cat, Cattle, Dog	Hedgehog	Yes	Icterohaemorrhagiae/Canicola	1:200/1:200
H026	Qazvin	≥9	M	Kwpn	No	Cat, Cattle, Dog	Wild boars	Yes	Hardjo	1:100
H027	Qazvin	3–6	M	Turkoman	No	Cat, Cattle, Dog	Wild boars	Yes	Hardjo	1:100
H028	Qazvin	≥9	M	Kwpn	No	Cat, Cattle, Dog	Hedgehog	Yes	Hardjo	1:100
H029	Qazvin	6–9	F	Kwpn	No	Cat, Dog	Wild boars	Yes	Pomona	1:100
H030	Takestan	3–6	M	Kwpn	No	Cat, Dog	Wild boars	Yes	Icterohaemorrhagiae	1:400
H031	Qazvin	≥9	M	Kwpn	No	Cat, Cattle, Dog	Wild boars	Yes	Icterohaemorrhagiae	1:100
H032	Alborz	3–6	F	Kwpn	No	Cat, Dog	Wild boars	Yes	Grippotyphosa	1:200
H033	Takestan	6–9	M	Turkoman	No	Cat, Cattle, Dog	Wild boars	Yes	Icterohaemorrhagiae	1:100
H034	Qazvin	≥9	M	Kurdish	No	Cat, Cattle, Dog	Wild boars	Yes	Icterohaemorrhagiae/Canicola	1:100/1:100
H035	Takestan	≤3	F	Turkoman	Yes	Cat, Dog	Fox	No	–	–
H036	Takestan	6–9	F	Arabian	Yes	Cat	Wild boars	No	–	–
H037	Takestan	3–6	M	Kwpn	No	Cat, Cattle, Dog	Fox	No	–	–
H038	Alborz	≤3	M	Arabian	No	Cat	Fox	No	–	–
H039	Takestan	3–6	F	Arabian	No	Cat	Hedgehog	No	–	–
H040	Qazvin	3–6	F	Kwpn	Yes	Cat, Cattle, Dog	Fox	No	–	–
H041	Takestan	≥9	M	Hanoverian	Yes	Cat, Dog	Wild boars	No	–	–
H042	Takestan	≥9	F	Thoroughbred	No	Cat, Cattle, Dog	Fox	No	–	–
H043	Alborz	6–9	M	Arabian	Yes	Cat	Hedgehog	No	–	–
H044	Alborz	≤3	F	Turkoman	No	Cat	Fox	No	–	–
H045	Qazvin	3–6	F	Trakehner	Yes	Cat	Wild boars	No	–	–
H046	Qazvin	≤3	F	Thoroughbred	No	Cat, Dog	Fox	No	–	–
H047	Takestan	≤3	F	Thoroughbred	No	Cat, Dog	Hedgehog	No	–	–
H048	Alborz	3–6	F	Kurdish	Yes	Cat	Fox	No	–	–
H049	Qazvin	3–6	F	Holsteiner	No	Cat, Dog	Fox	No	–	–
H050	Takestan	6–9	F	Trakehner	No	Cat, Dog	Wild boars	No	–	–
H051	Qazvin	3–6	M	Holsteiner	Yes	Cat, Dog	Fox	No	–	–
H052	Alborz	≥9	F	Trakehner	No	Cat	Fox	No	–	–
H053	Qazvin	3–6	F	Arabian	No	Cat, Cattle, Dog	Hedgehog	No	–	–
H054	Alborz	≤3	M	Arabian	No	Cat, Cattle, Dog	Fox	No	–	–
H055	Qazvin	3–6	F	Arabian	Yes	Cat, Dog	Hedgehog	No	–	–
H056	Qazvin	≥9	M	Kwpn	Yes	Cat, Cattle, Dog	Fox	No	–	–
H057	Qazvin	≤3	F	Turkoman	Yes	Cat	Hedgehog	No	–	–
H058	Qazvin	6–9	F	Turkoman	No	Cat, Cattle, Dog	Hedgehog	No	–	–
H059	Qazvin	≥9	F	Hanoverian	No	Cat, Dog	Fox	No	–	–
H060	Qazvin	≤3	F	Hanoverian	No	Cat, Cattle, Dog	Fox	No	–	–
H061	Qazvin	≤3	F	Kurdish	No	Cat, Cattle, Dog	Wild boars	No	–	–
H062	Alborz	≥9	F	Thoroughbred	No	Cat, Cattle, Dog	Fox	No	–	–
H063	Alborz	≥9	F	Arabian	No	Cat, Cattle, Dog	Wild boars	No	–	–
H064	Qazvin	≥9	F	Kwpn	No	Cat, Cattle, Dog	Fox	No	–	–
H065	Qazvin	≥9	F	Holsteiner	Yes	Cat, Cattle, Dog	Fox	No	–	–
H066	Qazvin	≥9	F	Thoroughbred	No	Cat, Dog	Fox	No	–	–
H067	Qazvin	3–6	F	Thoroughbred	No	Cat, Cattle, Dog	Fox	No	–	–
H068	Qazvin	≤3	M	Turkoman	No	Cat, Dog	Wild boars	No	–	–
H069	Qazvin	6–9	F	Thoroughbred	No	Cat, Cattle, Dog	Wild boars	No	–	–
H070	Qazvin	6–9	M	Hanoverian	Yes	Cat, Dog	Hedgehog	No	–	–
H071	Qazvin	6–9	F	Hanoverian	No	Cat, Dog	Fox	No	–	–
H072	Qazvin	≤3	F	Holsteiner	No	Cat, Cattle, Dog	Fox	No	–	–
H073	Qazvin	≥9	F	Hanoverian	No	Cat, Cattle, Dog	Hedgehog	No	–	–
H074	Qazvin	≥9	F	Thoroughbred	No	Cat, Cattle, Dog	Hedgehog	No	–	–
H075	Qazvin	3–6	F	Turkoman	Yes	Cat, Cattle, Dog	Wild boars	No	–	–
H076	Qazvin	6–9	F	Trakehner	Yes	Cat, Cattle, Dog	Wild boars	No	–	–
H077	Qazvin	3–6	F	Kurdish	No	Cat, Dog	Wild boars	No	–	–
H078	Qazvin	3–6	F	Turkoman	Yes	Cat, Dog	Fox	No	–	–		13
H079	Qazvin	≤3	F	Trakehner	No	Cat, Dog	Wild boars	No	–	–		18
H080	Qazvin	≤3	F	Thoroughbred	No	Cat, Cattle, Dog	Fox	No	–	–		11
H081	Qazvin	≥9	F	Turkoman	Yes	Cat, Dog	Wild boars	No	–	–
H082	Qazvin	≥9	F	Arabian	No	Cat, Dog	Fox	No	–	–
H083	Qazvin	≥9	F	Thoroughbred	No	Cat, Cattle, Dog	Wild boars	No	–	–
